# Supplementary material for: Assessment of Italian Population Awareness on One-Health, Zoonoses and the Mpox Vaccine: A Nationwide Cross-Sectional Study
Source: Vaccines (Basel). 2024 Mar 1;12(3):258. doi: 10.3390/vaccines12030258 (PMC10974339; doi:10.3390/vaccines12030258)
Supplement: Supplementary file 1 [file vaccines-12-00258-s001.zip]

Archive with 1 entries (1 files):
- vaccines-2861131-supplementary.pdf
